# Supplementary material for: Improved the expression level of active transglutaminase by directional increasing copy of mtg gene in Pichia pastoris
Source: BMC Biotechnol. 2019 Jul 30;19:54. doi: 10.1186/s12896-019-0542-6 (PMC6668168; doi:10.1186/s12896-019-0542-6)
Supplement: Supplementary file 3 — Figures S2, S3. Secondary structure diagram of mRNA of mtg and pro. Figure S2. The secondary structure diagram of mRNA of mtg-WT and mtg-Opt. Figure S3. The secondary structure diagram of mRNA of pro-WT and pro-Opt. (ZIP 93 kb) [file 12896_2019_542_MOESM3_ESM.zip]

Archive with 2 entries (2 files):
- Additional file 3 Figure S2.tif
- Additional file 3 Figure S3.tif
